# Supplementary material for: Inadvertent Selection of a Pathogenic Fungus Highlights Areas of Concern in Human Clinical Practices
Source: J Fungi (Basel). 2022 Feb 5;8(2):157. doi: 10.3390/jof8020157 (PMC8878328; doi:10.3390/jof8020157)
Supplement: Supplementary file 1 [file jof-08-00157-s001.zip]

Archive with 1 entries (1 files):
- jof-1543537-Supplementary.pdf
